# Supplementary material for: Organic and Conventional Coffee Beans, Infusions, and Grounds as a Rich Sources of Phenolic Compounds in Coffees from Different Origins
Source: Molecules. 2025 Mar 13;30(6):1290. doi: 10.3390/molecules30061290 (PMC11946014; doi:10.3390/molecules30061290)
Supplement: Supplementary file 1 [file molecules-30-01290-s001.zip]

Archive with 1 entries (1 files):
- molecules-3518033-supplementary.pdf
